# Supplementary material for: Health Risks Due to Co-Exposure to Noise and Respirable Crystalline Silica Among Workers in the Open-Pit Mining Industry—Results of a Preliminary Study
Source: Toxics. 2024 Oct 27;12(11):781. doi: 10.3390/toxics12110781 (PMC11598117; doi:10.3390/toxics12110781)
Supplement: Supplementary file 1 [file toxics-12-00781-s001.zip]

Archive with 1 entries (1 files):
- toxics-3259819-supplementary.xlsx
