# Supplementary material for: Health Risks Due to Co-Exposure to Noise and Respirable Crystalline Silica Among Workers in the Open-Pit Mining Industry—Results of a Preliminary Study
Source: Toxics. 2024 Oct 27;12(11):781. doi: 10.3390/toxics12110781 (PMC11598117; doi:10.3390/toxics12110781)
Supplement: Supplementary file 1 [file toxics-12-00781-s001.zip › toxics-3259819-supplementary.xlsx]

## Sheet: Arkusz1
Table S1	Raw data on the levels of occupational noise, concentrations of respirable crystalline silica and degrees of MAC/MAI exceeding among employees of open-pit mines
		RCS, mg/m3	NDS, times	Lex,8h	Lmax	Lpeak	NDN, times
	drill operator	0.059	0.59	104.7	109.3	121.6	93.33
	drill operator	0.09	0.9	106.2	110.8	124.8	131.83
	drill operator	0.074	0.74	102.6	106.5	120	57.54
	machine processing stonemason	0.086	0.86	82.2	90.7	103.7	0.52
	machine processing stonemason	0.034	0.34	81.8	90.2	109.4	0.48
	manual processing stonemason	0.026	0.26	99.7	111.2	125.8	29.51
	rock specialist miner	0.07	0.7	102.6	109.1	126.7	57.54
	manual processing stonemason	0.744	7.44	99.2	109.3	126.6	26.3
	excavator operator	0.006	0.06	81.3	91.2	125.4	0.43
	excavator operator	0.006	0.06	79.5	93.7	130.7	0.61
	crushing and sorting equipment operator	0.027	0.27	84.5	98.1	121.8	0.89
	mine supervisor	0.008	0.08	74.5	87.6	101.2	0.09
	electrician	0.037	0.37	76	89.1	111.4	0.13
	locksmith/welder/mechanic	0.029	0.29	82.4	105.6	109.5	0.55
	Excavator operator	0.047	0.47	76.7	91.2	130.8	0.62
	laborant	0.007	0.07	74.2	95.4	110	0.1
	mine supervisor	0.006	0.06	80.7	86.9	106.1	0.37
	manual processing stonemason	0.666	6.66	92.1	102.1	122.2	5.13
	machine processing stonemason	0.733	7.33	94	108.2	131.3	7.94
	mine supervisor	0.036	0.36	75.3	97.2	122.9	0.25
	loader operator	0.017	0.17	73.1	89.7	128.7	0.48
	excavator operator	0.042	0.42	78.2	92.2	131.9	0.7
	excavator operator	0.069	0.69	79.2	96.1	130.1	0.57
	mine supervisor	0.026	0.26	83.5	107.3	123.3	0.71
	forklift operator	0.074	0.74	81.4	95.2	122.1	0.44
	machine processing stonemason	0.058	0.58	92.3	98	122.2	5.37
	machine processing stonemason	1.169	11.69	104.5	112.3	125.2	89.13
	machine processing stonemason	0.042	0.42	82.7	89.5	106.6	0.59
	machine processing stonemason	0.062	0.62	81	91.1	115	0.4
	crushing and sorting equipment operator	0.05	0.5	80.2	94.1	110.1	0.33
	referent	0.005	0.05	64.7	86.6	104.2	0.04
	mine supervisor	0.008	0.08	74.5	87.6	101.2	0.09
	electrician	0.037	0.37	76	89.1	114.4	0.13
	mine supervisor	0.045	0.45	78.9	93.3	117.7	0.25
	welder	0.005	0.05	81	92.7	125.9	0.4
	laborant	0.005	0.05	81.9	102.2	127.4	0.49
	mine supervisor	0.005	0.05	72.5	86.3	113.9	0.09
	laborant	0.005	0.05	78.3	85.3	103.9	0.21
	weighting operator	0.005	0.05	65.8	72.9	101.7	0.02
	blasting operator	0.005	0.05	71.4	83.1	115.1	0.1
	mine supervisor	0.005	0.05	75.6	79.4	84.6	0.11
	referent	0.005	0.05	64.2	72.8	95.2	0.01
	mine supervisor	0.006	0.06	80.7	86.9	106.1	0.37
	mine supervisor	0.007	0.07	79.2	86	112.8	0.26
